# Supplementary material for: Somatotropic Axis Dysfunction in Non-Alcoholic Fatty Liver Disease: Beneficial Hepatic and Systemic Effects of Hormone Supplementation
Source: Int J Mol Sci. 2018 May 2;19(5):1339. doi: 10.3390/ijms19051339 (PMC5983806; doi:10.3390/ijms19051339)
Supplement: Supplementary file 1 [file ijms-19-01339-s001.zip]

Archive with 1 entries (1 files):
- ijms-282561-supplementary.pdf
